# Supplementary material for: Early dorsomedial tissue interactions regulate gyrification of distal neocortex
Source: Nat Commun. 2019 Nov 15;10:5192. doi: 10.1038/s41467-019-12913-z (PMC6858446; doi:10.1038/s41467-019-12913-z)
Supplement: Supplementary file 3 — Source Data [file 41467_2019_12913_MOESM3_ESM.xlsx]

## Sheet: Fig_1
	Fig. 1k, number of Pax6+/Tbr2- basal cells per column
	wt		a-/-;b-/-, gyrus		a-/-;b-/-, sulcus
	embryo 1	0.5	embryo 1	12.5	embryo 1	1
	embryo 2	0.7	embryo 2	14.5	embryo 2	0
	embryo 3	0.8	embryo 3	10.7	embryo 3	2.3
	embryo 4	1	embryo 4	21.3	embryo 4	0.7
	Fig. 1n, number of Tbr2+ cells per column
	wt		a-/-;b-/-, gyrus		a-/-;b-/-, sulcus
	embryo 1	144	embryo 1	190	embryo 1	136
	embryo 2	132	embryo 2	230	embryo 2	96
	embryo 3	147	embryo 3	226	embryo 3	142

## Sheet: Fig_2
	Fig. 2f	segment 2, Pax6+ VZ cells per column					Fig. 2i	segment 4, Pax6+ VZ cells per column
	wt		a-/-;b-/-				wt		a-/-;b-/-
	embryo 1	147	embryo 1	219			embryo 1	154	embryo 1	252
	embryo 2	149	embryo 2	244			embryo 2	139	embryo 2	265
	embryo 3	134	embryo 3	252			embryo 3	149	embryo 3	215
	Fig. 2l	segment 2, Tbr2+ cells per column					Fig. 2o	segment 4, Tbr2+ cells per column
	wt		a-/-;b-/-				wt		a-/-;b-/-
	embryo 1	87	embryo 1	44			embryo 1	84	embryo 1	37
	embryo 2	75	embryo 2	42			embryo 2	93	embryo 2	45
	embryo 3	92	embryo 3	56			embryo 3	105	embryo 3	55
	Fig. 2r	segment 2, % of BrdU+ cells that are Ki67-					Fig. 2u	segment 4, % of BrdU+ cells that are Ki67-
	wt		a-/-;b-/-				wt		a-/-;b-/-
	embryo 1	22.6	embryo 1	7.1			embryo 1	26.4	embryo 1	7
	embryo 2	26.4	embryo 2	14.4			embryo 2	29.6	embryo 2	15.9
	embryo 3	21.9	embryo 3	12.5			embryo 3	22.6	embryo 3	8.8

## Sheet: Fig_4
	Fig. 4f, Pax6+ VZ cells per column
	a-/-;b-/- EP with GFP		a-/-;b-/- EP with Dkk1 + GFP
	embryo 1	187	embryo 1	139
	embryo 2	211	embryo 2	133
	embryo 3	220	embryo 3	165
	Fig. 4g, Pax6+/Tbr2- SVZ cells per column
	a-/-;b-/- EP with GFP		a-/-;b-/- EP with Dkk1 + GFP
	embryo 1	14	embryo 1	4
	embryo 2	10	embryo 2	2
	embryo 3	8	embryo 3	3
	Fig. 4h, Tbr2+ cells per column
	a-/-;b-/- EP with GFP		a-/-;b-/- EP with Dkk1 + GFP
	embryo 1	205	embryo 1	178
	embryo 2	243	embryo 2	132
	embryo 3	201	embryo 3	148

## Sheet: Fig_5
	Fig. 5f. Bmp4 expression in medial mesenchyme (mes)
	wt		a-/-		b-/-		a-/-;b-/-
	embryo 1	1.04	embryo 1	1.03	embryo 1	0.17	embryo 1	0.12
	embryo 2	1	embryo 2	0.97	embryo 2	0.09	embryo 2	0.08
	embryo 3	0.97	embryo 3	1.11	embryo 3	0.12	embryo 3	0.09
	Fig. 5f. Bmp4 expression in DMe
	wt		a-/-		b-/-		a-/-;b-/-
	embryo 1	0.95	embryo 1	0.68	embryo 1	1	embryo 1	0.57
	embryo 2	0.97	embryo 2	0.58	embryo 2	1.11	embryo 2	0.43
	embryo 3	1.09	embryo 3	0.45	embryo 3	1.09	embryo 3	0.31
	Fig. 5k. pSmad intensity in DMe
	wt		a-/-		b-/-		a-/-;b-/-
	embryo 1	7.43	embryo 1	6.07	embryo 1	7.35	embryo 1	3.5
	embryo 2	6.79	embryo 2	6.99	embryo 2	7.28	embryo 2	3.88
	embryo 3	7.86	embryo 3	7.28	embryo 3	8.3	embryo 3	4.55
							embryo 4	4.66

## Sheet: Suppl_Fig_1
	Supplementary Fig. 1f, cortical area (normalized to wt control)
	wt		a-/-;b-/-
	embryo 1	0.95	embryo 1	1.03
	embryo 2	1.02	embryo 2	1.3
	embryo 3	1.04	embryo 3	1.23
	embryo 4	1.03	embryo 4	1.48
	embryo 5	0.96	embryo 5	1.09
	Supplementary Fig. 1g, regional cortical thickness in wt embryos
		Left hemisphere, thickness, um														Right hemisphere, thickness, um
	cortical segment	1	2	3	4	5	6	7	8	9	10				cortical segment	1	2	3	4	5	6	7	8	9	10
	embryo 1	562	557	558	542	551	543	546	538	538	552				embryo 1	538	547	588	570	569	570	568	587	569	544
	embryo 2	623	623	628	629	643	638	631	660	683	706				embryo 2	625	615	627	656	681	658	654	639	650	657
	embryo 3	608	593	581	580	578	572	619	598	621	625				embryo 3	596	591	591	578	580	572	548	568	593	603
	embryo 4	587	583	586	597	600	624	613	631	618	637				embryo 4	603	600	609	645	640	658	663	687	679	687
	embryo 5	589	602	609	601	604	621	634	646	643	653				embryo 5	557	583	590	622	616	621	616	627	597	586
	Supplementary Fig. 1h, regional cortical thickness in a-/-;b-/- embryos
		Left hemisphere, thickness, um														Right hemisphere, thickness, um
	cortical segment	1	2	3	4	5	6	7	8	9	10				cortical segment	1	2	3	4	5	6	7	8	9	10
	ab1	541	650	612	354	359	752	753	747	646	563				ab1	552	644	672	417	491	317	788	740	766	719
	ab2	623	728	394	496	567	785	761	691	582	495				ab2	868	984	964	382	424	458	480	461	498	652
	ab3	636	799	680	639	691	627	593	602	624	670				ab3	589	843	775	462	454	461	437	407	456	489
	ab4	557	612	548	392	577	571	539	512	491	392				ab4	511	624	462	678	687	680	675	689	655	621
	ab5	388	642	595	395	429	423	406	373	443	418				ab5	421	796	938	321	342	453	457	485	440	501

## Sheet: Suppl_Fig_3
	Supplementary Fig. 3k, % of basal BrdU+ cells
	wt		a-/-;b-/-
	embryo 1	30	embryo 1	59.2
	embryo 2	22.7	embryo 2	48.1
	embryo 3	26.1	embryo 3	40.5
	embryo 4	24.1	embryo 4	44.6
	Supplementary Fig. 3l, Number of basal Pax6+/Tbr2-/BrdU+ cells per column
	wt		a-/-;b-/-
	embryo 1	0.3	embryo 1	11.3
	embryo 2	0.7	embryo 2	5.7
	embryo 3	0	embryo 3	7.7
	Supplementary Fig. 3m, Number of Tbr2+/BrdU+ cells per column
	wt		a-/-;b-/-
	embryo 1	24	embryo 1	38
	embryo 2	23	embryo 2	47
	embryo 3	28	embryo 3	42
	Supplementary Fig. 3n, Number of Pax6+/BrdU+ apical cells per column
	wt		a-/-;b-/-
	embryo 1	53	embryo 1	60
	embryo 2	60	embryo 2	37
	embryo 3	62	embryo 3	54
	Supplementary Fig. 3o, % of Tbr2 cells that incorporated BrdU
	wt		a-/-;b-/-
	embryo 1	21.7	embryo 1	20.8
	embryo 2	20.6	embryo 2	15
	embryo 3	18.2	embryo 3	19.5
	embryo 4	23.2	embryo 4	26.1
	Supplementary Fig. 3r, % of cells that exited the cell cycle
	wt		a-/-;b-/-
	embryo 1	44.4	embryo 1	59.1
	embryo 2	47.1	embryo 2	55.4
	embryo 3	48.5	embryo 3	52.4

## Sheet: Suppl_Fig_4
	Supplementary Fig. 4d, Apoptotic cells per 0.1 mm2 of cortex
	a-/-;b-/-, gyrus		a-/-;b-/-, sulcus
	embryo 1	0.65	embryo 1	0.42
	embryo 2	1.05	embryo 2	1.25
	embryo 3	1.48	embryo 3	0.56

## Sheet: Suppl_Fig_7
	Supplementary Fig. 7e, Lmx1b expression
	wt e10.5 medial mesenchyme		wt e10.5 DMe		Lmx1a-/- e10.5 DMe		Lmx1a-/- e15.5 DMe
	embryo 1	1.01	embryo 1	0	embryo 1	0	embryo 1	0
	embryo 2	1.06	embryo 2	0	embryo 2	0	embryo 2	0
	embryo 3	0.93	embryo 3	0	embryo 3	0	embryo 3	0

## Sheet: Suppl_Fig_9
	Supplementary Fig. 9g. % of BrdU+ cells in the ChPe
	wt		a-/-		b-/-		a-/-;b-/-
	embryo 1	4.4	embryo 1	7.1	embryo 1	3.1	embryo 1	52.9
	embryo 2	5.5	embryo 2	10.8	embryo 2	3.4	embryo 2	38.2
	embryo 3	2.3	embryo 3	6	embryo 3	4.5	embryo 3	34.4
	Supplementary Fig. 9l. Apoptotic cells in CH per section
	wt		a-/-;b-/-
	embryo 1	0	embryo 1	2
	embryo 2	0.33	embryo 2	1
	embryo 3	0.66	embryo 3	1.33
	embryo 4	0	embryo 4	1

## Sheet: Suppl_Fig_11
	Supplementary Fig. 11c. Lef1 expression in neocortical primordium at e12.5
	wt		a-/-;b-/-
	embryo 1	1.05	embryo 1	1.77
	embryo 2	1.21	embryo 2	2.68
	embryo 3	0.75	embryo 3	2.12
	Supplementary Fig. 11d. Axin2 expression in neocortical primordium at e12.5
	wt		a-/-;b-/-
	embryo 1	1.02	embryo 1	2.03
	embryo 2	1.17	embryo 2	2.33
	embryo 3	0.82	embryo 3	2.5
			embryo 4	2.68

[truncated: 3 more sheets: Suppl_Fig_12, Suppl_Fig_15, Suppl_Fig_16]
